# Supplementary material for: pH Drives Differences in Bacterial Community β-Diversity in Hydrologically Connected Lake Sediments
Source: Microorganisms. 2023 Mar 7;11(3):676. doi: 10.3390/microorganisms11030676 (PMC10056738; doi:10.3390/microorganisms11030676)
Supplement: Supplementary file 1 [file microorganisms-11-00676-s001.zip]

Archive with 1 entries (1 files):
- microorganisms-2214956-supplementary.pdf
